# Supplementary material for: Exploratory Data Analysis of the In Vitro Effects of Novel Hydrazide-Hydrazone Antioxidants in the Context of In Silico Predictors
Source: Antioxidants (Basel). 2025 May 8;14(5):566. doi: 10.3390/antiox14050566 (PMC12108285; doi:10.3390/antiox14050566)
Supplement: Supplementary file 1 [file antioxidants-14-00566-s001.zip]

Archive with 3 entries (3 files):
- Supplementary Materials S1-in_vitro_in_silico_data_generation.pdf
- Supplementary Materials S2-in_vitro_data_summary.csv
- Supplementary Materials S3-full_dataset_wide_format.csv
