# Supplementary material for: Exploratory Data Analysis of the In Vitro Effects of Novel Hydrazide-Hydrazone Antioxidants in the Context of In Silico Predictors
Source: Antioxidants (Basel). 2025 May 8;14(5):566. doi: 10.3390/antiox14050566 (PMC12108285; doi:10.3390/antiox14050566)
Supplement: Supplementary file 1 [file antioxidants-14-00566-s001.zip › Supplementary Materials S2-in_vitro_data_summary.csv]

endpoint	model	compound	concentration	mean_norm_effect	sd_norm_effect
cytotoxicity	HepG2	c5	1	-1.96	2.67
cytotoxicity	HepG2	c5	5	0.66	3.21
cytotoxicity	HepG2	c5	10	2.73	2.6
cytotoxicity	HepG2	c5	50	36.86	3.25
cytotoxicity	HepG2	c5	75	77.7	2.78
cytotoxicity	HepG2	c5	100	87.26	1.84
cytotoxicity	HepG2	c5	250	92.28	1.03
cytotoxicity	HepG2	c5	500	96.74	1.08
cytotoxicity	HepG2	c5a	1	5.63	6.37
cytotoxicity	HepG2	c5a	5	14.48	5.64
cytotoxicity	HepG2	c5a	10	19.93	3.07
cytotoxicity	HepG2	c5a	50	22.34	6.23
cytotoxicity	HepG2	c5a	75	32.11	5.66
cytotoxicity	HepG2	c5a	100	90.36	1.75
cytotoxicity	HepG2	c5a	250	93.23	1.09
cytotoxicity	HepG2	c5b	1	-1.26	6.87
cytotoxicity	HepG2	c5b	5	-3.23	7.85
cytotoxicity	HepG2	c5b	10	-3.98	5.87
cytotoxicity	HepG2	c5b	50	33.23	10.31
cytotoxicity	HepG2	c5b	75	68.25	6.65
cytotoxicity	HepG2	c5b	100	96.99	0.3
cytotoxicity	HepG2	c5b	250	97.05	0.36
cytotoxicity	HepG2	c5b	500	97.03	0.25
cytotoxicity	HepG2	c5c	1	11.11	13.13
cytotoxicity	HepG2	c5c	5	9.5	7.21
cytotoxicity	HepG2	c5c	10	5.9	7.28
cytotoxicity	HepG2	c5c	50	44.69	3.35
cytotoxicity	HepG2	c5c	75	87.84	2.49
cytotoxicity	HepG2	c5c	100	96.09	0.33
cytotoxicity	HepG2	c5c	250	96.57	0.27
cytotoxicity	HepG2	c5c	500	96.07	0.25
cytotoxicity	HepG2	c5d	1	8.42	9.51
cytotoxicity	HepG2	c5d	5	5.68	3.47
cytotoxicity	HepG2	c5d	10	11.96	6.94
cytotoxicity	HepG2	c5d	50	31.81	1.91
cytotoxicity	HepG2	c5d	75	50.94	9.01
cytotoxicity	HepG2	c5d	100	95.16	2.5
cytotoxicity	HepG2	c5d	250	95.06	1.42
cytotoxicity	HepG2	c5d	500	96.23	1.46
cytotoxicity	HepG2	c5f	1	0.72	2.16
cytotoxicity	HepG2	c5f	5	2.63	1.21
cytotoxicity	HepG2	c5f	10	3.77	1.4
cytotoxicity	HepG2	c5f	50	24.09	0.72
cytotoxicity	HepG2	c5f	75	88.37	2.48
cytotoxicity	HepG2	c5f	100	89.15	2.8
cytotoxicity	HepG2	c5f	250	88.73	1.47
cytotoxicity	HepG2	c5f	500	94.86	2.53
cytotoxicity	HepG2	c5g	1	0.59	0.98
cytotoxicity	HepG2	c5g	5	2.83	1.24
cytotoxicity	HepG2	c5g	10	4.13	1.12
cytotoxicity	HepG2	c5g	50	6.62	1.38
cytotoxicity	HepG2	c5g	75	87.33	1.41
cytotoxicity	HepG2	c5g	100	92.07	1.16
cytotoxicity	HepG2	c5g	250	98.9	0.05
cytotoxicity	HepG2	c5g	500	98.84	0.35
cytotoxicity	HepG2	control	0	0	7.51
cytotoxicity	SH.SY5Y	c5	1	12.32	5.34
cytotoxicity	SH.SY5Y	c5	5	7.97	7.76
cytotoxicity	SH.SY5Y	c5	10	22.16	9.2
cytotoxicity	SH.SY5Y	c5	25	18.36	7.56
cytotoxicity	SH.SY5Y	c5	50	83.88	1.58
cytotoxicity	SH.SY5Y	c5	75	96.98	0.55
cytotoxicity	SH.SY5Y	c5	100	96.92	0.38
cytotoxicity	SH.SY5Y	c5	250	95.95	0.42
cytotoxicity	SH.SY5Y	c5a	1	19.06	8.01
cytotoxicity	SH.SY5Y	c5a	5	19.4	9.03
cytotoxicity	SH.SY5Y	c5a	10	24.12	11.43
cytotoxicity	SH.SY5Y	c5a	25	25.58	4.67
cytotoxicity	SH.SY5Y	c5a	50	44.29	3.62
cytotoxicity	SH.SY5Y	c5a	75	80.69	3.85
cytotoxicity	SH.SY5Y	c5a	100	86.19	3.94
cytotoxicity	SH.SY5Y	c5a	250	99.25	0.31
cytotoxicity	SH.SY5Y	c5b	1	6.97	7.82
cytotoxicity	SH.SY5Y	c5b	5	13.01	8.78
cytotoxicity	SH.SY5Y	c5b	10	9.44	6.04
cytotoxicity	SH.SY5Y	c5b	25	25.34	18.05
cytotoxicity	SH.SY5Y	c5b	50	91.5	0.7
cytotoxicity	SH.SY5Y	c5b	75	94.73	1
cytotoxicity	SH.SY5Y	c5b	100	94.9	0.32
cytotoxicity	SH.SY5Y	c5b	250	94.05	0.89
cytotoxicity	SH.SY5Y	c5c	1	6.66	4.64
cytotoxicity	SH.SY5Y	c5c	5	13.62	14.32
cytotoxicity	SH.SY5Y	c5c	10	27.24	4.07
cytotoxicity	SH.SY5Y	c5c	25	35.46	5.47
cytotoxicity	SH.SY5Y	c5c	50	92.89	0.97
cytotoxicity	SH.SY5Y	c5c	75	96.15	0.36
cytotoxicity	SH.SY5Y	c5c	100	96	0.49
cytotoxicity	SH.SY5Y	c5c	250	94.82	0.78
cytotoxicity	SH.SY5Y	c5d	1	5.29	9.89
cytotoxicity	SH.SY5Y	c5d	5	3.08	7.25
cytotoxicity	SH.SY5Y	c5d	10	11.96	9.15
cytotoxicity	SH.SY5Y	c5d	25	14.66	8.31
cytotoxicity	SH.SY5Y	c5d	50	65.8	4.91
cytotoxicity	SH.SY5Y	c5d	75	95.18	1.67
cytotoxicity	SH.SY5Y	c5d	100	95.18	0.98
cytotoxicity	SH.SY5Y	c5d	250	98.93	1.02
cytotoxicity	SH.SY5Y	c5f	1	5.35	9.27
cytotoxicity	SH.SY5Y	c5f	5	6.27	12.88
cytotoxicity	SH.SY5Y	c5f	10	22.5	6.44
cytotoxicity	SH.SY5Y	c5f	25	27.78	7.5
cytotoxicity	SH.SY5Y	c5f	50	77.5	4.32
cytotoxicity	SH.SY5Y	c5f	75	83.41	1.65
cytotoxicity	SH.SY5Y	c5f	100	87.09	5.29
cytotoxicity	SH.SY5Y	c5f	250	98.21	2.74
cytotoxicity	SH.SY5Y	c5g	1	21.63	6.84
cytotoxicity	SH.SY5Y	c5g	5	24.14	8.74
cytotoxicity	SH.SY5Y	c5g	10	29.11	10.25
cytotoxicity	SH.SY5Y	c5g	25	44.38	5.48
cytotoxicity	SH.SY5Y	c5g	50	61.03	4.71
cytotoxicity	SH.SY5Y	c5g	75	90.3	6.45
cytotoxicity	SH.SY5Y	c5g	100	92.76	6.95
cytotoxicity	SH.SY5Y	c5g	250	98.24	1.1
cytotoxicity	SH.SY5Y	control	0	0	11.34
hemolysis	erythrocytes	c5	25	-4.2	1.08
hemolysis	erythrocytes	c5	50	-6.85	1.84
hemolysis	erythrocytes	c5	100	-14.45	1.8
hemolysis	erythrocytes	c5a	25	-1.02	2.15
hemolysis	erythrocytes	c5a	50	-2.44	2.92
hemolysis	erythrocytes	c5a	100	-1.89	2.25
hemolysis	erythrocytes	c5b	25	-1.98	2.73
hemolysis	erythrocytes	c5b	50	-4.27	1.86
hemolysis	erythrocytes	c5b	100	-3.34	2.25
hemolysis	erythrocytes	c5c	25	-5.4	4.56
hemolysis	erythrocytes	c5c	50	-7.71	2.4
hemolysis	erythrocytes	c5c	100	-9.57	3.52
hemolysis	erythrocytes	c5d	25	-1.24	1.82
hemolysis	erythrocytes	c5d	50	-1.49	1.95
hemolysis	erythrocytes	c5d	100	-1.1	7.86
hemolysis	erythrocytes	c5f	25	-5.65	3.22
hemolysis	erythrocytes	c5f	50	-8.37	2.47
hemolysis	erythrocytes	c5f	100	-6.19	9.33
hemolysis	erythrocytes	c5g	25	0.17	3.23
hemolysis	erythrocytes	c5g	50	0.48	2.19
hemolysis	erythrocytes	c5g	100	-1.78	1.6
hemolysis	erythrocytes	control	0	0.04	1.98
hemolysis	erythrocytes	triton.x100	NA	100	3.83
radical_scavanging	ABTS	c5	31	29.18	1.97
radical_scavanging	ABTS	c5	125	95.74	1.05
radical_scavanging	ABTS	c5	250	99.94	0.11
radical_scavanging	ABTS	c5a	31	0.95	0.52
radical_scavanging	ABTS	c5a	125	16.58	1.55
radical_scavanging	ABTS	c5a	250	17.97	0.48
radical_scavanging	ABTS	c5b	31	-7.76	1.05
radical_scavanging	ABTS	c5b	125	-5.23	2.11
radical_scavanging	ABTS	c5b	250	-2.94	0.07
radical_scavanging	ABTS	c5c	31	-10.47	2.99
radical_scavanging	ABTS	c5c	125	-7.94	2.51
radical_scavanging	ABTS	c5c	250	-3.79	0.46
radical_scavanging	ABTS	c5d	31	14.27	1.76
radical_scavanging	ABTS	c5d	125	45.89	1.72
radical_scavanging	ABTS	c5d	250	62.24	0.13
radical_scavanging	ABTS	c5f	31	-8.72	3.07
radical_scavanging	ABTS	c5f	125	-6.96	0.07
radical_scavanging	ABTS	c5f	250	-4.21	2.64
radical_scavanging	ABTS	c5g	31	-6.98	0.22
radical_scavanging	ABTS	c5g	125	-9.39	4.16
radical_scavanging	ABTS	c5g	250	-11.54	2.31
radical_scavanging	ABTS	control	0	0	0.14
radical_scavanging	ABTS	melatonin	31	36.07	0.28
radical_scavanging	ABTS	melatonin	125	68.18	0.99
radical_scavanging	ABTS	melatonin	250	63.27	1.06
radical_scavanging	ABTS	trolox	31	13.02	0.38
radical_scavanging	ABTS	trolox	125	58.72	1.38
radical_scavanging	ABTS	trolox	250	100.12	0.05
radical_scavanging	DPPH	c5	31	7.84	5.49
radical_scavanging	DPPH	c5	125	17.87	4.21
radical_scavanging	DPPH	c5	250	29.27	4.85
radical_scavanging	DPPH	c5a	31	-11.91	1.73
radical_scavanging	DPPH	c5a	125	-10.08	5.14
radical_scavanging	DPPH	c5a	250	-1.22	10.78
radical_scavanging	DPPH	c5b	31	-8.61	1.58
radical_scavanging	DPPH	c5b	125	-6.62	3.01
radical_scavanging	DPPH	c5b	250	-2.56	9.26
radical_scavanging	DPPH	c5c	31	-9.19	3.43
radical_scavanging	DPPH	c5c	125	-7.67	2.93
radical_scavanging	DPPH	c5c	250	-3.93	7.53
radical_scavanging	DPPH	c5d	31	2.84	1.56
radical_scavanging	DPPH	c5d	125	21.98	1.1
radical_scavanging	DPPH	c5d	250	36.59	5.04
radical_scavanging	DPPH	c5f	31	-11.26	1.31
radical_scavanging	DPPH	c5f	125	-7.39	4.48
radical_scavanging	DPPH	c5f	250	-2.14	11.58
radical_scavanging	DPPH	c5g	31	-5.72	1.42
radical_scavanging	DPPH	c5g	125	-2.62	4.52
radical_scavanging	DPPH	c5g	250	1.37	15.04
radical_scavanging	DPPH	control	0	1.22	1.3
radical_scavanging	DPPH	melatonin	31	-5.36	1.55
radical_scavanging	DPPH	melatonin	125	-8.33	6.34
radical_scavanging	DPPH	melatonin	250	-8.05	3.8
radical_scavanging	DPPH	trolox	31	3.62	1.39
radical_scavanging	DPPH	trolox	125	40.75	3.52
radical_scavanging	DPPH	trolox	250	87.75	2.45
viability_protection	HepG2	c5	0.1	49.47	8.35
viability_protection	HepG2	c5	1	49.58	7.91
viability_protection	HepG2	c5	10	50.16	9.46
viability_protection	HepG2	c5	20	67.85	20.41
viability_protection	HepG2	c5a	0.1	29.51	11.51
viability_protection	HepG2	c5a	1	27.28	11.07
viability_protection	HepG2	c5a	10	25.31	10.08
viability_protection	HepG2	c5a	20	36.67	12.38
viability_protection	HepG2	c5b	0.1	20.69	13.13
viability_protection	HepG2	c5b	1	32.94	14.67
viability_protection	HepG2	c5b	10	51.99	19.86
viability_protection	HepG2	c5b	20	51.58	12.83
viability_protection	HepG2	c5c	0.1	22.81	19.95
viability_protection	HepG2	c5c	1	29.79	8.03
viability_protection	HepG2	c5c	10	41.32	9.89
viability_protection	HepG2	c5c	20	50.94	20
viability_protection	HepG2	c5d	0.1	35.16	11.78
viability_protection	HepG2	c5d	1	45.4	10
viability_protection	HepG2	c5d	10	69.67	5.16
viability_protection	HepG2	c5d	20	81.01	7.6
viability_protection	HepG2	c5f	0.1	26.72	5.59
viability_protection	HepG2	c5f	1	39.8	14.41
viability_protection	HepG2	c5f	10	57.71	8.57
viability_protection	HepG2	c5f	20	66.32	8.38
viability_protection	HepG2	c5g	0.1	15.58	6.72
viability_protection	HepG2	c5g	1	34.84	20.44
viability_protection	HepG2	c5g	10	62.68	3.1
viability_protection	HepG2	c5g	20	70.01	6.37
viability_protection	HepG2	h2o2	NA	-0.54	7.05
viability_protection	HepG2	melatonin	0.1	37.24	7.18
viability_protection	HepG2	melatonin	1	52.47	7.78
viability_protection	HepG2	melatonin	10	57.02	3.58
viability_protection	HepG2	melatonin	20	68.26	17
viability_protection	SH.SY5Y	c5	0.01	1.86	5.86
viability_protection	SH.SY5Y	c5	0.1	-1.21	6.63
viability_protection	SH.SY5Y	c5	0.5	0.08	3.22
viability_protection	SH.SY5Y	c5	1	3.63	6.12
viability_protection	SH.SY5Y	c5	5	5.19	7.86
viability_protection	SH.SY5Y	c5	10	13.2	4.01
viability_protection	SH.SY5Y	c5a	0.01	-1.51	7
viability_protection	SH.SY5Y	c5a	0.1	0.7	7.78
viability_protection	SH.SY5Y	c5a	0.5	11.42	5.79
viability_protection	SH.SY5Y	c5a	1	42.4	7.05
viability_protection	SH.SY5Y	c5a	5	70.6	3.11
viability_protection	SH.SY5Y	c5a	10	80.07	3.88
viability_protection	SH.SY5Y	c5b	0.01	1.98	5.29
viability_protection	SH.SY5Y	c5b	0.1	1.2	2.94
viability_protection	SH.SY5Y	c5b	0.5	-0.17	4.07
viability_protection	SH.SY5Y	c5b	1	-1.73	3.93
viability_protection	SH.SY5Y	c5b	5	-3.19	3.35
viability_protection	SH.SY5Y	c5b	10	-4.52	1.98
viability_protection	SH.SY5Y	c5c	0.01	4.97	6.99
viability_protection	SH.SY5Y	c5c	0.1	5.45	7.14
viability_protection	SH.SY5Y	c5c	0.5	-1	6.33
viability_protection	SH.SY5Y	c5c	1	-3.06	4.82
viability_protection	SH.SY5Y	c5c	5	-1.73	3.33
viability_protection	SH.SY5Y	c5c	10	-3.33	4.3
viability_protection	SH.SY5Y	c5d	0.01	-10.27	6.87
viability_protection	SH.SY5Y	c5d	0.1	-10.2	11.73
viability_protection	SH.SY5Y	c5d	0.5	-9.51	14.32
viability_protection	SH.SY5Y	c5d	1	-8.06	5.72
viability_protection	SH.SY5Y	c5d	5	-0.85	3.88
viability_protection	SH.SY5Y	c5d	10	-5.13	7.56
viability_protection	SH.SY5Y	c5f	0.01	11.54	6.43
viability_protection	SH.SY5Y	c5f	0.1	6.26	12.73
viability_protection	SH.SY5Y	c5f	0.5	5.82	7.81
viability_protection	SH.SY5Y	c5f	1	4.3	11.24
viability_protection	SH.SY5Y	c5f	5	0.13	11.26
viability_protection	SH.SY5Y	c5f	10	5.8	14.53
viability_protection	SH.SY5Y	c5g	0.01	-11.95	18.07
viability_protection	SH.SY5Y	c5g	0.1	-9.35	8.22
viability_protection	SH.SY5Y	c5g	0.5	-2.1	10.42
viability_protection	SH.SY5Y	c5g	1	-18.14	10.11
viability_protection	SH.SY5Y	c5g	5	-11.63	10.84
viability_protection	SH.SY5Y	c5g	10	-19.17	8.22
viability_protection	SH.SY5Y	control	0	100	5.67
viability_protection	SH.SY5Y	h2o2	NA	0	9.56
