# Supplementary material for: Exploratory Data Analysis of the In Vitro Effects of Novel Hydrazide-Hydrazone Antioxidants in the Context of In Silico Predictors
Source: Antioxidants (Basel). 2025 May 8;14(5):566. doi: 10.3390/antiox14050566 (PMC12108285; doi:10.3390/antiox14050566)
Supplement: Supplementary file 1 [file antioxidants-14-00566-s001.zip › Supplementary Materials S3-full_dataset_wide_format.csv]

compound	canonical_smiles	formula	mw	X.heavy_atoms	X.aromatic_heavy_atoms	fraction_csp3	X.rotatable_bonds	X.h.bond_acceptors	X.h.bond_donors	mr	tpsa	esol_log_s	esol_solubility_.mg.ml.	esol_solubility_.mol.l.	esol_class	ali_log_s	ali_solubility_.mg.ml.	ali_solubility_.mol.l.	ali_class	silicos.it_logsw	silicos.it_solubility_.mg.ml.	silicos.it_solubility_.mol.l.	silicos.it_class	ilogp	xlogp3	wlogp	mlogp	silicos.it_log_p	consensus_log_p	gi_absorption	bbb_permeant	pgp_substrate	cyp1a2_inhibitor	cyp2c19_inhibitor	cyp2c9_inhibitor	cyp2d6_inhibitor	cyp3a4_inhibitor	log_kp_.cm.s.	lipinski_.violations	ghose_.violations	veber_.violations	egan_.violations	muegge_.violations	bioavailability_score	pains_.alerts	brenk_.alerts	leadlikeness_.violations	synthetic_accessibility	mean_effect_SH.SY5Y_viability_protection_0.01
c5	CCOC(=O)c1cc(n(c1C)[C@@H](C(=O)NN)Cc1ccccc1)c1ccc(cc1)Br	C23H24BrN3O3	470.36	30	17	0.22	9	4	2	119.69	86.35	-5.31	0.00231	4.90E-06	Moderately_soluble	-5.86	6.53E-04	1.39E-06	Moderately_soluble	-7.49	1.54E-05	3.27E-08	Poorly_soluble	3.46	4.33	4.18	3.29	3.99	3.85	High	No	No	No	Yes	Yes	No	Yes	-6.09	0	0	0	0	0	0.55	0	2	3	3.94	1.86268315
c5a	CCOC(=O)c1cc(n(c1C)[C@@H](C(=O)N/N=C/c1ccccc1O)Cc1ccccc1)c1ccc(cc1)Br	C30H28BrN3O4	574.47	38	23	0.17	11	5	2	151.99	92.92	-7.12	4.32E-05	7.51E-08	Poorly_soluble	-8.09	4.65E-06	8.09E-09	Poorly_soluble	-9.76	1.01E-07	1.75E-10	Poorly_soluble	3.89	6.35	6.04	3.86	6.27	5.28	High	No	Yes	No	Yes	Yes	No	Yes	-5.3	1	3	1	1	1	0.55	1	1	3	4.58	-1.512825909
c5b	CCOC(=O)c1cc(n(c1C)[C@@H](C(=O)N/N=C/c1ccc(cc1)N(C)C)Cc1ccccc1)c1ccc(cc1)Br	C32H33BrN4O3	601.53	40	23	0.22	12	4	1	164.17	75.93	-7.51	1.88E-05	3.12E-08	Poorly_soluble	-8.23	3.52E-06	5.84E-09	Poorly_soluble	-10.41	2.36E-08	3.92E-11	Insoluble	4.72	6.83	6.4	4.23	6.48	5.73	High	No	Yes	No	Yes	Yes	Yes	Yes	-5.12	2	4	1	1	2	0.17	0	1	3	4.82	1.979486163
c5c	CCOC(=O)c1cc(n(c1C)[C@@H](C(=O)N/N=C/c1ccc(cc1)OC)Cc1ccccc1)c1ccc(cc1)Br	C31H30BrN3O4	588.49	39	23	0.19	12	5	1	156.46	81.92	-7.34	2.68E-05	4.56E-08	Poorly_soluble	-8.2	3.68E-06	6.26E-09	Poorly_soluble	-10.44	2.13E-08	3.62E-11	Insoluble	4.38	6.68	6.35	4.04	6.83	5.66	High	No	Yes	No	Yes	Yes	No	Yes	-5.15	1	3	1	1	1	0.55	0	1	3	4.65	4.974331493
c5d	CCOC(=O)c1cc(n(c1C)[C@@H](C(=O)N/N=C/c1ccc(c(c1)OC)O)Cc1ccccc1)c1ccc(cc1)Br	C31H30BrN3O5	604.49	40	23	0.19	12	6	2	158.48	102.15	-7.2	3.79E-05	6.27E-08	Poorly_soluble	-8.25	3.36E-06	5.56E-09	Poorly_soluble	-9.85	8.64E-08	1.43E-10	Poorly_soluble	3.98	6.32	6.05	3.52	6.36	5.25	Low	No	Yes	No	Yes	Yes	No	Yes	-5.5	1	3	1	1	2	0.55	1	1	3	4.71	-10.27136516
c5f	CCOC(=O)c1cc(n(c1C)[C@@H](C(=O)N/N=C/c1ccco1)Cc1ccccc1)c1ccc(cc1)Br	C28H26BrN3O4	548.43	36	22	0.18	11	5	1	142.23	85.83	-6.81	8.50E-05	1.55E-07	Poorly_soluble	-7.68	1.14E-05	2.07E-08	Poorly_soluble	-9.58	1.45E-07	2.64E-10	Poorly_soluble	3.91	6.1	5.93	3.24	6.11	5.06	High	No	Yes	No	Yes	Yes	No	Yes	-5.31	1	3	1	1	1	0.55	0	1	3	4.6	11.54247438
c5g	CCOC(=O)c1cc(n(c1C)[C@H](C(=O)N/N=C/1\Nc2c(C1=O)cccc2)Cc1ccccc1)c1ccc(cc1)Br	C31H27BrN4O4	599.47	40	23	0.16	10	5	2	160.51	101.79	-7.47	2.01E-05	3.36E-08	Poorly_soluble	-8.53	1.78E-06	2.97E-09	Poorly_soluble	-10.73	1.11E-08	1.86E-11	Insoluble	3.72	6.59	5.35	4	6.07	5.15	High	No	No	Yes	Yes	Yes	No	Yes	-5.28	1	2	0	0	1	0.55	0	1	3	4.74	-11.94901683
[truncated: 79 more columns]
